# Supplementary material for: Identification Markers Responsible for Differentially Processed Polygonatum cyrtonema Hua by Ultra-Performance Liquid Chromatography with Quadruple-Time-of-Flight Mass Spectrometry
Source: Molecules. 2024 Mar 30;29(7):1559. doi: 10.3390/molecules29071559 (PMC11013794; doi:10.3390/molecules29071559)
Supplement: Supplementary file 1 [file molecules-29-01559-s001.zip]

Archive with 1 entries (1 files):
- molecules-2898733-supplementary.pdf
